# Supplementary material for: The Pathogen Aeromonas salmonicida achromogenes Induces Fast Immune and Microbiota Modifications in Rainbow Trout
Source: Microorganisms. 2023 Feb 20;11(2):539. doi: 10.3390/microorganisms11020539 (PMC9964013; doi:10.3390/microorganisms11020539)
Supplement: Supplementary file 1 [file microorganisms-11-00539-s001.zip]

Archive with 1 entries (1 files):
- microorganisms-2098126-supplementary.pdf
